# Supplementary material for: Genetic polymorphisms and expression of Rhesus blood group RHCE are associated with 2,3-bisphosphoglycerate in humans at high altitude
Source: Proc Natl Acad Sci U S A. 2023 Dec 26;121(1):e2315930120. doi: 10.1073/pnas.2315930120 (PMC10769835; doi:10.1073/pnas.2315930120)
Supplement: Supplementary file 2 — Dataset S01 (XLSX) [file pnas.2315930120.sd01.xlsx]

## Sheet: Table Legend
SUPPLEMENTARY DATA FOR
Genetic polymorphisms and expression of Rhesus blood group RHCE are associated with 2,3-bisphosphoglycerate in humans at high altitude
Angelo D’Alessandro,1,2* Eric Earley,3 Travis Nemkov,1,2 Daniel Stephenson,1 Monika Dzieciatkowska,1 Kirk Hansen,1 Giampaolo Minetti,4 Benoit Champigneulle5, Emeric Stauffer6, Aurélien Pichon7, Michael Furian8, Samuel Verges, 5 Steven Kleinman, 9 Philip Norris,10 Michael P. Busch, 10 Grier P. Page,3 Lars Kaestner11,12,*
1) Department of Biochemistry and Molecular Genetics, University of Colorado Denver – Anschutz Medical Campus, Aurora, CO, USA;
2) Omix Technologies Inc, Aurora, CO, USA;
3) RTI International, Atlanta, GA, USA;
4) Department of Biology and Biotechnology, University of Pavia, Italy;
5) Hypoxia Physiopathology laboratory (HP2), INSERM U1042, Grenoble Alpes University, Grenoble, France;
6) Laboratoire Interuniversitaire de Biologie de la Motricité (LIBM) EA7424, Université Claude Bernard Lyon 1, Université de Lyon, Explorations Fonctionnelles Respiratoires, Médecine du sport et de l’Activité Physique, Hospices Civils de Lyon, Hôpital Croix Rousse, Lyon, France
7) Université de Poitiers, Laboratoire MOVE, Poitiers, France
8) Pulmonology Department, University of Zurich, Zürich, Switzerland
9) University of British Columbia, Victoria, British Columbia, Canada;
10) Vitalant Research Institute, San Francisco CA, USA;
11) Theoretical Medicine and Biosciences, Saarland University, Homburg, Germany;
12) Dynamics of Fluids, Experimental Physics, Saarland University, Saarbrücken, Germany.
*Corresponding author:
Angelo D’Alessandro, PhD
Department of Biochemistry and Molecular Genetics
University of Colorado Anschutz Medical Campus
12801 East 17th Ave., Aurora, CO 80045
Phone # 303-724-0096
E-mail: angelo.dalessandro@ucdenver.edu
Lars Kaestner, PhD
Experimental Physics and Theoretical Medicine and Biosciences
Saarland University
Saarbrücken, Germany
E-mail: lars_kaestner@me.com
Summary
Sheet 1	RBC - Merged omics report; Proteins are highlighted in green, metabolites in light blue, lipids in red
Sheet 2	Plasma - Merged omics report; metabolites are highlighted in light blue, lipids in red

## Sheet: RBC - Merged Omics
ID	Time	HV226_HUMAN	HV118_HUMAN	HV551_HUMAN	WDR91_HUMAN	PGP_HUMAN	DDTL_HUMAN	SMIM1_HUMAN	PDLI1_HUMAN	BACH_HUMAN	PSD11_HUMAN	PSD12_HUMAN	PSMD9_HUMAN	CLIC1_HUMAN	IPO5_HUMAN	RTCA_HUMAN	PSDE_HUMAN	USP9Y_HUMAN	IMA3_HUMAN	PPP6_HUMAN	CCS_HUMAN	ANM5_HUMAN	APOL1_HUMAN	HGS_HUMAN	XPO1_HUMAN	SPTN2_HUMAN	PUR4_HUMAN	ARC1B_HUMAN	MRP4_HUMAN	PSMD3_HUMAN	TXNL1_HUMAN	ARK72_HUMAN	DENR_HUMAN	DNPH1_HUMAN	CHM2A_HUMAN	RGS10_HUMAN	GET3_HUMAN	LANC1_HUMAN	GMFG_HUMAN	KPRB_HUMAN	ACSL4_HUMAN	GMDS_HUMAN	DIAP1_HUMAN	PLIN3_HUMAN	SNX2_HUMAN	WDR1_HUMAN	ROCK2_HUMAN	DJC13_HUMAN	GGCT_HUMAN
1	0	0	2	2	6	0	31	10	0	6	9	4	13	28	17	4	15	3	3	0	25	11	1	1	10	34	19	1	1	11	23	4	4	4	1	12	19	4	1	14	0	3	2	10	0	7	0	1	0
2	0	0	0	2	5	0	47	6	0	8	8	8	11	20	15	5	14	7	4	6	25	11	2	0	8	36	38	1	0	14	32	9	5	2	1	9	15	3	1	6	3	1	7	9	0	15	1	1	0
3	0	0	2	3	8	0	42	5	0	6	5	2	8	29	19	3	17	2	2	2	26	11	1	0	6	34	24	0	0	9	31	8	5	2	2	7	19	2	1	9	0	1	7	4	0	13	1	1	0
4	0	0	2	4	3	0	43	4	0	2	8	4	12	31	15	3	15	4	2	3	18	15	2	0	14	40	31	1	0	10	35	8	5	5	2	4	14	1	1	8	3	0	8	13	2	10	2	0	0
5	0	0	1	2	9	0	42	11	0	3	11	11	10	31	19	4	16	9	3	3	25	11	2	0	13	47	31	0	0	12	29	5	7	7	2	8	19	2	1	10	3	4	4	14	4	23	1	1	1
6	0	0	1	2	6	0	52	5	0	1	10	5	12	25	21	5	16	8	2	2	28	9	4	1	18	41	29	1	3	14	33	9	2	6	2	7	14	4	1	12	1	2	9	15	0	21	0	1	1
7	1	0	0	1	2	0	44	7	0	2	10	6	5	28	19	4	14	5	2	1	29	10	1	0	9	32	29	1	0	17	29	5	4	4	2	8	20	5	2	8	5	0	3	12	0	19	1	1	0
8	1	0	0	2	3	0	43	5	0	6	6	2	13	23	18	9	9	7	2	1	29	12	2	1	9	40	31	1	1	7	32	6	3	6	3	5	16	2	5	10	4	0	5	9	0	15	0	1	2
9	1	0	2	2	7	0	42	4	5	4	8	4	13	38	20	0	16	4	2	3	32	14	3	0	8	35	31	1	0	10	38	5	2	7	3	9	16	1	2	8	1	1	10	5	0	22	0	0	0
10	1	0	1	2	4	0	44	5	0	2	10	5	11	31	19	4	13	6	1	4	24	13	1	0	6	35	28	1	1	17	32	8	7	2	1	6	18	0	3	9	2	0	7	9	0	19	0	2	1
11	1	0	2	2	7	0	55	10	0	1	3	5	4	29	17	4	14	4	1	2	27	10	1	0	11	39	32	1	2	13	29	7	2	10	0	7	18	5	3	9	3	0	3	12	0	18	0	1	2
12	1	0	1	3	2	0	29	6	0	3	4	5	11	34	13	2	9	3	0	1	35	7	1	1	13	40	22	1	1	8	30	4	5	2	1	10	23	2	1	8	0	0	5	12	0	21	0	2	1
13	2	0	0	1	4	0	45	7	0	1	11	10	9	22	14	1	18	6	3	4	34	12	1	1	10	38	23	1	0	7	40	3	3	4	3	10	16	4	2	3	2	0	2	18	0	19	1	0	1
14	2	0	2	2	8	0	39	5	0	5	11	7	11	29	15	3	10	5	4	3	27	15	2	0	10	27	29	2	3	14	41	5	5	4	1	10	25	4	1	6	1	0	4	11	0	18	0	2	1
15	2	0	1	1	7	0	36	3	0	3	8	4	7	30	21	3	17	4	4	6	29	10	3	0	12	32	39	2	1	15	28	7	5	5	3	11	26	2	1	6	4	1	9	5	0	16	0	1	0
16	2	0	1	1	6	0	46	7	0	5	5	4	7	26	17	5	13	5	1	6	30	14	1	1	11	29	42	2	1	20	32	6	4	6	2	5	19	2	2	6	2	0	6	15	0	20	3	1	1
17	2	0	2	2	5	0	44	9	0	1	8	10	7	31	21	6	12	4	4	2	26	14	2	0	15	27	39	0	0	17	31	3	3	7	1	12	21	2	2	7	3	1	4	10	1	22	1	0	0
18	2	0	1	2	6	0	34	5	0	2	7	4	15	28	16	5	12	2	1	1	33	6	2	1	14	40	21	1	0	13	38	5	2	6	1	9	19	4	2	7	2	0	6	11	0	20	0	3	0
19	3	0	2	4	7	3	43	5	0	3	12	10	16	34	19	1	22	5	4	7	34	8	1	1	13	30	29	0	0	11	37	5	4	4	3	8	18	4	2	5	2	0	6	14	2	21	0	3	0
20	3	0	1	2	10	1	41	6	0	6	11	10	12	33	15	4	20	4	1	5	27	18	1	1	15	38	32	1	0	16	42	4	12	6	1	14	16	1	1	11	3	0	9	12	2	19	0	1	1
21	3	0	1	2	9	1	42	6	0	3	16	8	10	26	18	5	19	6	4	8	23	13	1	1	11	27	35	1	1	12	47	5	7	5	2	8	14	2	2	5	0	1	10	5	0	21	1	0	0
22	3	0	1	4	5	1	42	6	0	5	9	5	14	36	16	3	15	3	1	4	36	8	1	2	11	36	34	1	0	14	39	5	5	7	1	11	12	5	1	9	2	0	7	10	1	25	2	3	1
23	3	0	2	3	6	2	43	9	0	1	17	12	18	26	23	5	25	4	2	6	24	20	1	1	16	34	37	1	0	16	52	4	7	6	1	7	14	1	1	12	4	3	6	11	1	24	3	1	1
24	3	0	4	3	6	0	30	3	0	2	9	3	11	27	19	1	18	6	1	1	44	10	3	0	9	34	22	2	0	8	38	2	7	4	3	10	14	2	2	6	1	0	5	10	0	25	1	2	1
25	4	1	2	4	2	0	44	5	0	3	18	9	13	31	20	1	16	9	3	3	26	7	2	0	11	27	34	4	2	14	35	3	3	7	3	5	19	1	1	8	0	2	5	12	1	21	5	1	0
26	4	0	3	5	8	0	39	6	0	2	11	2	14	30	8	2	14	5	1	6	31	9	8	0	13	30	31	1	0	12	34	4	6	7	3	10	12	2	1	6	2	0	5	9	0	16	0	2	0
27	4	0	2	2	8	0	48	7	0	6	10	6	11	27	15	6	17	4	2	6	32	13	1	1	15	38	36	0	1	14	46	9	14	7	2	9	13	3	1	10	1	1	9	13	1	17	1	1	0
29-30-79	4	0	4	3	7	0	38	8	0	3	11	9	14	25	18	3	17	6	2	3	31	14	1	2	10	39	28	2	0	14	44	6	5	6	2	12	15	3	1	13	4	1	6	12	0	18	0	0	1
30	4	0	2	1	8	0	61	13	0	6	23	9	9	32	18	2	20	6	2	2	29	13	3	1	17	41	32	1	0	13	33	3	6	10	3	7	18	4	1	10	2	1	6	10	0	23	1	1	2
31	4	3	7	2	9	1	43	3	0	2	8	6	17	27	14	5	17	10	1	2	31	14	7	0	11	32	37	1	0	15	33	9	5	4	1	8	21	1	2	10	2	1	9	11	2	14	0	1	1
32	5	0	4	4	3	0	37	7	0	3	14	6	11	28	16	3	15	5	4	2	37	11	2	1	9	26	32	1	1	14	32	7	3	3	2	12	14	5	3	19	4	1	2	9	1	16	2	1	0
33	5	0	2	3	5	0	42	5	0	6	4	5	15	20	11	3	14	5	1	1	28	14	5	1	9	31	33	1	0	14	36	5	8	3	1	10	14	2	2	9	3	0	5	11	0	10	1	3	1
34	5	0	5	3	6	1	41	7	0	5	10	6	14	29	12	3	19	3	3	7	37	9	3	1	11	30	33	2	0	16	35	9	4	6	1	8	20	2	3	16	6	0	7	8	1	24	1	0	3
35	5	0	15	4	7	0	42	4	0	4	11	8	13	32	13	3	21	3	1	3	31	15	2	1	8	37	27	1	0	10	38	5	9	6	3	11	13	0	3	6	1	0	7	9	0	13	0	3	4
36	5	0	8	3	8	0	40	7	0	3	16	9	9	27	10	0	15	4	1	3	32	6	5	1	11	40	28	1	0	12	47	5	7	6	1	9	18	2	0	5	6	1	4	9	2	15	0	2	3
37	5	0	9	2	3	0	30	7	0	2	7	7	26	29	15	2	14	3	4	2	32	8	6	1	10	37	25	1	0	10	34	6	3	3	1	10	17	4	2	8	6	1	5	12	1	16	0	1	0
38	6	0	4	2	3	2	44	10	0	3	7	3	15	27	12	2	18	5	4	1	29	12	1	0	13	34	21	1	2	10	40	4	5	5	3	10	12	2	5	11	1	2	4	11	0	15	1	2	0
39	6	0	3	3	3	0	42	7	0	5	10	3	14	29	14	1	13	3	1	2	30	13	4	0	9	39	28	1	0	7	35	10	5	3	3	12	18	6	1	16	3	0	6	11	2	16	0	1	2
50	6	0	5	4	4	1	40	5	10	3	8	7	18	26	11	3	10	4	1	1	39	10	2	2	4	32	26	2	0	12	43	9	5	5	1	12	16	1	0	15	5	0	6	8	0	24	4	1	2
40	6	0	6	3	7	1	37	5	0	6	9	5	20	29	13	2	17	4	1	3	31	13	2	0	7	35	34	1	0	11	33	5	4	4	2	13	20	4	4	9	4	1	3	11	0	15	2	0	2
41	6	0	6	3	6	3	42	13	0	1	12	8	13	32	16	1	17	5	2	4	28	13	6	0	8	37	32	1	0	11	36	11	3	8	3	10	15	2	0	15	7	1	4	8	0	17	2	2	1
42	6	2	11	5	4	0	47	6	3	1	9	8	10	37	15	2	18	6	4	5	28	10	6	1	12	36	29	3	1	9	38	12	5	4	1	15	17	3	1	14	5	3	6	10	0	21	2	1	3
43	7	0	4	3	4	0	43	7	0	5	2	5	7	21	13	5	21	4	1	3	34	11	3	1	12	37	27	1	1	10	30	5	6	3	2	16	17	2	1	6	4	1	6	8	0	14	1	0	0
44	7	0	4	4	2	0	41	5	0	4	13	5	14	23	11	3	13	3	1	1	29	20	5	0	6	45	24	1	2	8	42	8	3	5	1	11	14	3	1	11	5	1	9	12	0	11	0	2	3
45	7	0	1	2	1	3	41	6	0	5	7	9	23	35	15	1	18	4	3	7	31	14	1	0	9	40	42	3	0	14	37	7	5	5	3	9	18	2	0	13	7	1	11	9	0	16	0	2	2
46	7	0	7	2	2	0	42	7	0	4	8	6	14	34	11	3	14	4	1	2	31	17	2	1	8	38	21	2	1	8	29	5	5	4	1	8	16	4	1	9	1	1	4	9	0	14	2	0	2
47	7	0	6	5	4	3	43	8	0	1	10	5	10	26	14	1	17	8	2	2	30	10	4	0	9	42	34	2	1	14	37	11	3	6	2	13	17	5	0	12	5	2	1	6	0	23	1	0	5
48	7	1	6	3	6	3	38	6	0	3	6	5	11	22	13	2	14	6	9	0	37	9	4	0	10	42	27	3	0	14	37	3	9	9	2	13	16	2	1	12	0	0	3	6	0	22	0	2	0
[truncated: 2,263 more columns]

## Sheet: Plasma - Merged Omics
	compound	Time	L-alanine	L-arginine	L-asparagine	L-aspartate	L-glutamate	L-glutamine	glycine	L-histidine	L-leucine	L-lysine	L-methionine	L-phenylalanine	L-proline	L-serine	L-threonine	L-tryptophan	L-tyrosine	L-valine	L-cystine	ADP	AMP	Guanine	Cytidine	Thymidine	Thymine	Uracil	IDP	IMP	Inosine	Hypoxanthine	Xanthine	Allantoate	(S)(+)-Allantoin	5-Hydroxyisourate	Urate	2',3'-Cyclic CMP	3',5'-Cyclic IMP	5-6-Dihydrothymine	Pyridoxal	4-Pyridoxate	Pyridoxamine 5'-phosphate	Nicotinamide	Nicotinate ribonucleotide	NADP+	Phosphate	Diphosphate	D-Glucose
F3-014-1_r7+	P 1	0	11556031	243061	287795	3665141	11412332	8976973	817764	4.68069e+06	74417024	4.02584e+06	1.91493e+06	17185982	127563080	1545032	2.19126e+06	69303776	8406609	106278792	178013	520282	81313.4	62594.6	38917.6	175717	163556	76623.1	8.17181e+06	111838	214200	11513605	105591	963772	56377.5	1.18844e+06	53706496	34920.4	84912776	13703501	167355	866951	827715	447358	19783018	275840	95642432	4.2221e+06	6734576
F3-014-2_r46+	P 2	0	13588357	887590	409891	4.33904e+06	15141693	20903656	1.30055e+06	6465210	77835784	6396896	3.29395e+06	19390898	80113568	1.98806e+06	2.36367e+06	50559520	7.31929e+06	94715256	181321	1.01769e+06	1.32138e+06	137374	286593	297559	172058	106185	9867933	133891	74094.6	10066212	125250	882645	21452.3	1.72802e+06	96091416	6831.75	71140792	14338692	80137.7	329302	459889	755234	24336914	393752	120928344	7.34661e+06	5560056
F3-014-3_r28+	P 3	0	10789761	1.09205e+06	240303	4.47645e+06	12157317	16505601	943182	5866804	83817472	6247940	3.42063e+06	20447842	118079008	1.93334e+06	2.00397e+06	62188688	7453098	138248432	164105	464240	315632	174433	93126.9	309351	215722	93637.8	8.02475e+06	62369.7	117590	11154913	174885	994594	38918.4	1.18384e+06	103654976	30288.9	65656176	8839709	81454.7	504014	629621	439597	23097394	265427	91542656	3385425	8.07399e+06
F3-014-4_r22+	P 4	0	11711155	2.56539e+06	451288	4.67265e+06	14373647	18103120	1.10255e+06	6.25285e+06	109947816	7.2033e+06	7.98524e+06	23507728	90770600	1.79012e+06	2.60646e+06	75503352	10092171	139543920	190338	417817	147592	357278	74226.2	295619	181459	91820.4	8.05762e+06	121083	311702	12520955	183943	1.14874e+06	101158	936051	104300600	116691	61596500	19982702	148598	345584	736939	499075	21962488	245764	81881248	2884472	11568131
F3-014-5_r36+	P 5	0	12665183	466653	381790	4.38036e+06	16041045	18583570	1.05222e+06	6158040	61476140	5.0239e+06	2708125	18605500	144728960	1.87994e+06	2.79463e+06	45619564	9475133	118164232	232408	316302	594867	123334	164850	292437	130091	76280.2	8963428	113509	75964.3	9664007	113550	917908	41756.3	1.51299e+06	106413912	0	70105416	22180822	50539.1	558640	548881	400823	26691794	285461	114627560	5758900	4.36275e+06
F3-014-6_r5+	P 6	0	9870305	1.89925e+06	283430	4.25611e+06	14589413	13547932	1.09906e+06	6.07794e+06	102027368	6.58267e+06	4.55307e+06	26492872	128881144	1.7969e+06	2.70626e+06	82148168	12150076	125301096	183359	763686	158918	157633	69915.6	308689	131889	74180.1	8680908	53416.4	476676	12042771	142783	1.06506e+06	30533.2	1.47266e+06	75758024	152380	82165712	25052750	133022	585451	873610	435765	23932304	280457	92940376	3099303	9215599
F3-014-7_r6+	P 7	1	14403903	4.60795e+06	415024	5.45442e+06	4695726	21235134	1.11216e+06	5.08312e+06	69302176	3.54688e+06	6.49024e+06	19212996	147568336	1798412	3.02346e+06	50019540	9765250	103376232	122811	96149.2	42611.5	318224	46630.4	248915	229350	40407.6	3.3872e+06	15276.9	49994.5	7.6466e+06	194981	335534	46613	2.16147e+06	145257504	95241.5	65807568	14815213	35978.2	845821	318196	593058	31300366	144152	41578228	568175	12346152
F3-014-8_r21+	P 8	1	7694928	7.11326e+06	313289	5.06875e+06	9553229	11873773	957794	3.82712e+06	87944712	4400942	6.18653e+06	24042274	90703368	1.43073e+06	1768781	83090360	8554718	108350488	89287.2	29478.6	49852	238190	24624.8	268279	210099	82202.3	4.8437e+06	7807.02	237524	7.22796e+06	197515	333730	9014.23	2.1105e+06	84085320	264258	71507520	13748956	308994	587042	732299	462481	33821304	183329	42171392	922581	20916654
F3-014-9_r2+	P 9	1	12312136	7.08221e+06	300001	7.64041e+06	7543504	12027608	1.24894e+06	5836456	79079576	4341871	8.26204e+06	19304616	96142984	994340	2.41192e+06	63038380	10057424	102122304	139157	141829	20324.7	350642	19512.5	268976	231470	39623.5	1.92801e+06	7445.67	198058	7687934	239646	293529	26842.5	2.92184e+06	85491008	145909	63730804	9907800	33224.7	476394	263775	415547	36124116	57499.5	24222432	306508	18364442
F3-014-10_r13+	P 10	1	12180851	6876294	250408	8772913	4.9759e+06	13824676	1.0385e+06	5004328	75428832	4.52644e+06	7.7969e+06	19267784	77096784	1.20369e+06	2.64881e+06	78899168	9600903	102853880	85144.9	192703	24341	264161	88464.3	291103	169373	67797	2625662	17365.4	397489	6.54791e+06	289148	323400	13644.7	2.64752e+06	71567408	223237	74592984	38933732	98711.8	431033	376194	379920	26344882	101861	30844032	442402	26534192
F3-014-11_r48+	P 11	1	12799408	4.83469e+06	310467	5.92368e+06	8984218	17198926	1.03653e+06	5.46016e+06	60630380	3.56141e+06	6.88443e+06	19581444	160261392	1786416	3.26405e+06	71065496	11233197	94347112	103902	116092	52508.1	315266	23393.7	294195	183578	51450.5	3.64363e+06	14374.6	125986	6.96373e+06	307571	259394	26813.5	2.74418e+06	86974048	159052	60496748	19288186	25048.3	736268	385820	454866	30434906	155627	40693044	550283	17692934
F3-014-12_r30+	P 12	1	11665431	5.95693e+06	320850	8938469	5822428	14218619	1.86151e+06	4.10111e+06	55155780	4.33632e+06	5.34144e+06	17336172	114719384	4.45452e+06	3.73677e+06	48433220	12156899	93486208	47315.4	37842.2	12101.6	149634	62640.8	250426	194386	50221	3.09138e+06	2925.21	108902	7.7411e+06	435660	531144	38394.5	2.05431e+06	88519048	192548	72130152	20137062	121681	464100	442597	605517	34496912	74499.1	35641780	511375	16190627
F3-014-13_r16+	P 13	2	11055469	6352758	322968	5.16008e+06	8.16883e+06	21514802	1.02687e+06	5.51845e+06	112073976	5189840	6.80651e+06	19501948	164010096	1.72275e+06	3071964	78627416	11280464	140142720	60318.8	64338.4	35127.7	246744	50375.6	314194	235263	20342.3	4.48118e+06	9820.02	70967.6	7.87659e+06	168489	436743	57555.1	1.97666e+06	127139400	202294	71169232	17263294	32446.4	520122	513290	459424	32928090	144153	56449856	1.02098e+06	19018784
F3-014-14_r12+	P 14	2	10164089	6.62433e+06	388698	4.81407e+06	4.02624e+06	17485100	1046741	4350158	74882632	4.81398e+06	6.13928e+06	21201402	72303464	1.34686e+06	2023581	59142720	8984277	106529984	93871.9	19242.9	29740.7	341308	36522.8	205671	171774	70247.6	4.03033e+06	9866.4	64038	8939677	241784	198353	14010.2	2.72478e+06	128568024	239429	72424392	14270848	86381	584314	513077	447321	34603828	108708	41223632	816115	19240780
F3-014-15_r20+	P 15	2	10391001	5182356	237561	5.03536e+06	5786132	9209937	866766	4561800	63696080	3.44035e+06	6.12157e+06	20326840	130274360	1.18721e+06	2.22371e+06	88000696	9147532	130643528	113224	4074.31	57257.5	259552	13147.2	200082	145545	64349.2	3.5633e+06	43903.2	247147	8743957	202745	313816	54448.2	2.07445e+06	79017808	198433	101068576	11882576	92720.5	824463	673968	378339	30713534	135535	31761950	419755	18636242
F3-014-16_r40+	P 16	2	11040756	7.87047e+06	253738	5055554	3817021	18227388	1.09343e+06	4.51998e+06	55266508	3955650	5.65129e+06	18863850	88494312	1.27862e+06	2514460	79553712	10299057	104047320	109148	173007	47074.4	209254	56988.6	292727	176012	57971.2	3379788	19253.2	165713	8313678	209401	264989	38253	2.1105e+06	113596440	208520	88309944	45440800	119389	327814	438357	291897	35214120	101545	36001800	598728	18105592
F3-014-17_r41+	P 17	2	15437813	5.31399e+06	318890	5928112	6.14722e+06	15530299	1134393	5.42632e+06	65381644	4087023	8834155	23557882	167627792	1.58287e+06	3.08605e+06	114060000	13617923	139046784	115529	26584.6	42997.8	198196	27464	279999	190540	46872.1	2788426	7740.76	202240	10905770	283700	280809	61023.3	2.16833e+06	90966328	194403	72494600	22365506	65477.9	537407	674116	519198	32810640	182609	36925196	461402	20520328
F3-014-18_r15+	P 18	2	11394184	6.1961e+06	295972	4.21452e+06	4.58061e+06	7.59168e+06	860176	4510424	50656300	4.59626e+06	5.07293e+06	17033818	123515520	978073	2.72409e+06	82041600	8364960	135884336	85508.7	25668.6	12894.6	201587	18008.5	198498	155073	36783.8	3.82229e+06	19114.4	328505	12604257	81020.3	293846	55614.6	2.33574e+06	67371656	228780	96053216	19293206	70041.9	643373	549332	450032	38030576	105369	25622426	305716	21572118
F3-014-19_r37+	P 19	3	12159864	395177	370700	5.60817e+06	12018752	16622523	1.0807e+06	4.97101e+06	95029128	5.22905e+06	5.07481e+06	23772336	96735104	1.82089e+06	2.23467e+06	88209624	10324269	117759656	992153	715183	214516	239023	91438.4	312130	203333	79741	7.47987e+06	218354	388515	8589203	233373	1008117	53222.5	1.61253e+06	78083208	94424.6	77213360	16999242	95480.3	475519	837204	602560	20472646	295028	73384464	2415381	6.03108e+06
F3-014-20_r43+	P 20	3	12436136	963594	378389	4.742e+06	11094914	12244343	951742	3628322	65144204	4.02958e+06	3.40314e+06	19722688	111426936	1970125	2.05859e+06	74954728	7.60437e+06	131104472	710071	417697	293556	150069	74999.5	251440	188667	79407.9	8103888	91624.4	371271	9380079	103358	624100	32694.4	2.00893e+06	73179672	64233.7	77964904	16637883	92108.9	554349	502001	646803	35985164	289776	99610024	3.29174e+06	5121746
F3-014-21_r17+	P 21	3	10045480	3.73288e+06	299593	5.6871e+06	5.31308e+06	20827014	1.26271e+06	6.04705e+06	96823584	5.30762e+06	7628000	19174518	134919616	1.52236e+06	2.61534e+06	67356096	10788569	159932608	799478	125824	46602	338435	29908.5	273208	205082	50813.3	4.50266e+06	7028.13	107595	5.59525e+06	255164	644323	54921.4	1.62178e+06	89112640	224319	73362216	9767491	95651.6	660528	757842	374450	22522728	166185	55268244	1.1443e+06	15465144
F3-014-22_r9+	P 22	3	10985641	4715111	319865	6200784	3945122	22716154	1.24818e+06	5.65234e+06	86108008	4.95032e+06	7.66564e+06	20107522	80511896	1527962	2.69826e+06	64062060	11143273	114270232	752289	256096	32458.6	356797	40191.6	247246	215001	57144.3	5.29912e+06	17230.4	209719	5.08475e+06	323789	636599	29193.4	2440339	100457048	202045	75144056	41877476	105022	353504	516065	454645	28254522	196476	52576336	1.00112e+06	14807896
F3-014-23_r14+	P 23	3	12956345	2628421	339498	5.36636e+06	5.14723e+06	22588248	1.02727e+06	6.80484e+06	98677216	3.61211e+06	8807318	24344336	156222848	1.9795e+06	2.90561e+06	71140736	14953605	163720944	1.12997e+06	208960	60743.6	377994	20258.6	281088	264673	48788.4	4.8568e+06	21380.7	129558	6390076	331500	516126	42817.8	2.52418e+06	109748760	135401	65587412	17543150	38844.9	636008	512431	573237	35393088	209422	51709968	978151	14513971
F3-014-24_r42+	P 24	3	12764899	4535320	406426	6.23742e+06	5381320	18189052	1.2937e+06	5.1069e+06	93178304	5.72371e+06	8.05633e+06	20408836	119935752	1.77799e+06	3.25445e+06	88962936	11909872	128111384	793793	235780	157498	349067	31181.3	231968	172707	41868.1	5.01692e+06	716.4	192697	6.13859e+06	249688	611048	43889.7	2.35894e+06	87001960	200324	68680104	17676314	105913	683833	621331	329129	29348318	161477	58219500	1.16067e+06	14718323
F3-014-25_r35+	P 25	4	13466151	1.74292e+06	400977	6390614	10969270	19078410	1.02386e+06	5.20734e+06	80885400	4.18436e+06	5.39364e+06	21336240	158872560	2180562	2.73967e+06	63439124	10631088	158126320	198579	478230	82950.3	241933	61541.1	248909	231188	77331.6	4.15058e+06	20211.1	199959	11273160	317357	625713	13030	1877901	93339432	182485	73482360	17394160	63664.3	572235	501963	656138	37519008	188790	56894316	1004218	16177204
F3-014-26_r29+	P 26	4	10518172	7130022	311092	4641582	12403456	17239038	1038685	4269783	104314952	6.38273e+06	5.99733e+06	20486270	153901712	1.2285e+06	2401119	72988184	9275467	173064016	56286.2	1.55974e+06	76616.8	242707	46574.3	303211	189780	88704.2	4.98383e+06	16432.8	201483	10292392	166753	434618	56949.8	2791941	77758496	254492	85736104	13532760	101656	750424	464760	623804	38173412	172068	45870884	863815	18828442
F3-014-27_r34+	P 27	4	11897277	4669363	360929	10590756	4.66292e+06	18670828	1.21727e+06	5808232	77565928	5.18183e+06	5145477	17761414	138816752	1.33265e+06	2.93777e+06	69296176	8.24177e+06	147006336	725028	241618	38368.1	231896	37953.6	339108	167118	70076.9	3.7248e+06	12079	93072.6	5.78581e+06	215979	673170	62700.5	2.0672e+06	91226368	148531	78944200	11037165	165228	715045	483101	548774	25386130	78810.8	42155712	605374	12099357
F3-014-28_r39+	P 28	4	8334240	3.99679e+06	277994	5.30914e+06	9666638	17501432	985018	3814542	72342144	2641971	4409780	22385846	116502056	1.25859e+06	2210519	85098840	8967655	134645168	144390	1.06209e+06	80987.7	191172	75930.4	292698	229592	60552.1	5.27063e+06	27110.2	93635.3	9511245	223042	620172	155958	1624540	130393496	211069	69029144	25524338	173701	446494	864055	808227	29728048	228374	55432716	1.22164e+06	17687758
F3-014-29_r27+	P 29	4	14410332	10836805	440266	1.16646e+06	8634863	27763792	1.26821e+06	4.92141e+06	102792184	4.26045e+06	6.31262e+06	26921582	189264896	2.34224e+06	3.03142e+06	111592352	17248846	141362000	200992	3778.43	54467.7	255509	66063.5	277447	212211	42378.9	1099.71	4097.05	68523	7.06218e+06	171010	1021440	26478.4	296881	121067904	0	23851.6	25388970	109890	895056	3.17031e+06	584576	242685	0	15533081	137809	17944190
F3-014-30_r47+	P 30	4	15434867	11607597	567386	887338	7.25149e+06	42709964	1.29504e+06	7.86172e+06	87078648	4299385	5.17319e+06	22925070	174112304	2257064	3.04867e+06	78119240	15498087	131101984	175628	2216.38	13078.2	219071	101438	329258	237098	40195.2	3573.26	11929.2	61900.7	6127164	194484	856322	66100.9	334973	157460368	2758.1	4155.94	22892866	30456.9	499795	2.73497e+06	398082	130085	0	20234096	261398	18258188
F3-014-32_r38+	P 32	5	10623521	3412682	368860	3.10511e+06	9675224	13753972	903709	4993151	96739776	3775112	5.47567e+06	22430786	167788464	1.74155e+06	2298660	64029652	10455260	144482496	144359	790580	173643	315319	68184.5	174544	213818	37760.2	4253212	34987.9	78958.9	7.57723e+06	151989	561342	53557.1	2.03517e+06	94286168	268020	70496440	12697373	62748.6	1.09455e+06	628645	629565	31925222	175713	34919244	1.01484e+06	21847088
F3-014-33_r8+	P 33	5	10543948	4164276	289885	3940402	11298492	26375528	1.17506e+06	5395479	81651520	4865468	5.4168e+06	19742770	130699320	1931412	2.22302e+06	51360032	8968905	111744984	66834.5	803987	255376	295713	52049.1	270979	244009	53932.7	3809796	45692.2	86487.3	8.38327e+06	314376	512305	27702.9	1.82209e+06	121198248	180159	67068988	16471104	84492.5	559765	658258	513239	27685730	120896	40745260	630721	14190849
F3-014-34_r25+	P 34	5	10104712	5.55053e+06	296199	3.32499e+06	8191780	14734168	1.06589e+06	4.99419e+06	78576616	4795499	5.53994e+06	19208570	152999648	1.49882e+06	2.96784e+06	73157864	9190651	131799432	122925	508435	139906	249108	45816.8	233602	154281	60717.6	3.4994e+06	2499.39	59397.4	6822896	148200	485670	38367	1.85706e+06	106880808	168924	79449184	12151523	83054.3	893500	542007	449082	31645450	139272	43965516	997262	21052416
F3-014-35_r44+	P 35	5	10277603	6.35213e+06	416865	4.04228e+06	9420063	19767652	1.18472e+06	5266606	88190312	5.77668e+06	7351252	20027962	127183840	2092924	3080783	65329636	12755865	146177616	146227	782755	145142	316175	50869.2	293328	159188	62905.9	5.47411e+06	83038.1	118002	10894722	205018	784216	81800.1	2.16743e+06	136754608	221784	70264136	26294928	174189	557684	572017	647480	33606636	166814	61184820	1.35407e+06	17011106
F3-014-36_r19+	P 36	5	9754148	3.45779e+06	320275	4279374	11545392	17550824	1.07911e+06	5.57794e+06	104584888	4.23188e+06	7.73758e+06	21658982	124607336	1.48253e+06	2.28192e+06	72841504	13450897	134419008	160713	929239	160352	303350	41458.2	229475	183646	39210.8	4.87316e+06	17259.2	41418.2	9914751	171990	446512	44274.3	2.13169e+06	119830752	182244	71613336	19946162	81722.7	819610	605165	584646	27802608	160587	59037440	1.44281e+06	15534528
F3-014-37_r11+	P 37	5	9226625	6788124	381693	4537257	11720143	20483734	1281019	5.83089e+06	70703008	4823796	5.02075e+06	16197211	105373016	1.7421e+06	2940045	60547428	10094566	120523168	95200.8	869963	159510	223550	63711.5	251699	137961	62973.4	4853862	24727	65925.3	8933957	174573	360097	13106.3	1.70447e+06	106793928	203512	64161428	22924994	97067.7	425872	742616	468361	31525562	164955	62185068	1.19676e+06	16481299
F3-014-38_r4+	P 38	6	13982088	5033449	343279	3.41138e+06	8376390	19539062	985834	5.05209e+06	57428404	2481813	3.82434e+06	14736771	198997936	1.93469e+06	2.42153e+06	46365072	7279852	119411944	75520	588851	115694	126102	28793.2	209629	191842	23160.8	3.58792e+06	13472	37561.8	4675776	128119	436678	74320.1	2.22781e+06	114868888	240427	74461184	13605029	79281.3	1.21737e+06	497035	405090	26793894	82465.8	35263916	740007	19430624
F3-014-39_r3+	P 39	6	8416359	4948720	267751	4237240	9187740	27841970	978035	4.85749e+06	51763180	4346251	4.33739e+06	14274720	71802536	1.76999e+06	1747105	42127196	5.69821e+06	91835160	132424	865458	195740	172333	44970.8	266928	173127	71294	3779971	20313.8	42992.9	8401769	273511	382675	16027.3	1.81517e+06	129996888	207559	66625356	14861061	103678	387848	514377	493994	22395790	127040	53074160	932099	13663061
F3-014-40_r18+	P 40	6	9563216	7.50458e+06	305610	3.24607e+06	6.53386e+06	18269062	1.14536e+06	4.71468e+06	51744436	4.05169e+06	3.98904e+06	14891803	99490088	1.4398e+06	3.01434e+06	43018752	10851851	134370816	84058.2	398171	110802	201168	55588.8	206026	155842	57060	3.85689e+06	8044.67	56720	5.55272e+06	123735	448546	105501	2.07551e+06	138388416	180023	70924920	22127492	72284.5	709002	482109	608223	28701546	142946	43352348	980465	15950552
F3-014-41_r24+	P 41	6	10671137	4.78732e+06	207966	5090004	12769735	22553480	1.0747e+06	5546152	68064904	3.69309e+06	6.15109e+06	18375802	133621032	1.3325e+06	2.49037e+06	54689260	10719179	148431664	158694	1.51538e+06	313543	337750	52262.8	309778	176488	16744.2	3.22918e+06	12172.1	60800	5627810	186786	398365	57704.2	2.5062e+06	124518728	215624	64916372	20641376	70725.3	614146	407742	727661	34122540	111145	42120800	802733	21880976
F3-014-42_r26+	P 42	6	10031889	6.16903e+06	431079	9485469	6380360	18709382	1.42635e+06	5.23148e+06	74628888	5.52888e+06	5957688	18688680	113830248	1.75274e+06	3151916	70134168	11813792	114536416	250333	348973	76604.2	257706	39491.7	283853	98965.3	73416.8	4.39431e+06	22062.5	155065	7.68488e+06	233416	365409	16068.8	1.79509e+06	93570040	149107	73687576	22697902	92491.1	535095	219882	524308	32687552	108335	46032288	977558	17276750
X	PX	6	10031889	5033449	305610	4237240	8376390	19539062	1.0747e+06	5.05209e+06	57428404	4.05169e+06	4.33739e+06	14891803	113830248	1.75274e+06	2.49037e+06	46365072	10719179	119411944	132424	588851	115694	201168	44970.8	266928	173127	57060	3779971	13472	56720	5627810	186786	398365	57704.2	2.07551e+06	124518728	207559	70924920	20641376	79281.3	614146	482109	524308	28701546	111145	43352348	932099	17276750
F3-014-43_r45+	P 43	7	13014744	2.22171e+06	444956	13702620	10649384	22502464	1.21803e+06	5.83825e+06	74995560	4.68351e+06	5.37171e+06	19275242	196992528	1.85009e+06	2949993	60199964	10223813	131808904	159561	1.09644e+06	243802	228642	42460.6	285743	186098	58616.8	3.40687e+06	50912.9	150659	7.59428e+06	387100	721032	44495.5	2.57425e+06	110700160	166913	65334836	14428293	65819.8	965871	476522	543205	34475244	141440	41532132	754690	15645435
F3-014-44_r10+	P 44	7	10356171	3.86702e+06	395069	12788435	10438957	24378696	1.45544e+06	5.74433e+06	83049056	4.78408e+06	6.54916e+06	21136826	133559192	2125434	3.12521e+06	60507600	8929959	134657408	116992	1.33842e+06	236151	336350	95902.3	326859	206552	115847	4374118	104456	91680	6716544	527747	619698	40086.2	2.37174e+06	130445280	185576	72948392	21159946	61910.5	615727	527817	930568	29443186	131242	43026804	834538	14387747
F3-014-45_r33+	P 45	7	9565041	7.15213e+06	390222	3.25481e+06	5386925	28840022	1.20087e+06	6793764	98446136	6.16763e+06	7228188	19663902	108899584	1.81374e+06	3033374	56969068	9098352	154956912	1.21689e+06	244694	104386	339613	78126.9	276308	184490	105761	4.22322e+06	15214.3	50286.3	4.57543e+06	121950	585317	79837.8	1.9655e+06	144014640	241707	59537376	14383333	101667	460284	552897	322550	33501726	132252	45150164	800910	18349608
F3-014-46_r1+	P 46	7	8231402	5.16366e+06	306307	4.30705e+06	6965868	25732410	1.1619e+06	5.58764e+06	48259324	2954726	3796176	14994505	145567936	1.34094e+06	2338269	44082900	6843136	95240200	122022	301419	72576.1	193410	55698	317730	183449	72672.3	4.11539e+06	352.84	59797.2	6323900	227077	443308	89453.4	1982250	135055776	179006	52941788	22867390	77960.7	520539	412893	330155	33845284	172947	50533964	850813	17609858
F3-014-47_r32+	P 47	7	9337448	4.39478e+06	232182	5033160	10616780	24834194	975265	5.64306e+06	57942064	3.6815e+06	4.56041e+06	16715388	128657816	1484669	2.25808e+06	51351628	9882350	131933832	189806	620396	194865	142397	61823.3	286733	160718	56562.9	4019730	6035.86	53856.4	4.74295e+06	163579	269135	48893	2.1582e+06	147074832	197917	68060104	17798190	98280.7	593897	469124	441575	30471102	116351	50757036	968623	17048502
F3-014-48_r31+	P 48	7	14836504	2.60948e+06	533058	3981246	11605360	30063752	1.50759e+06	9843657	101343976	7977436	7.36643e+06	25538160	154214928	2.74792e+06	3.30784e+06	82166064	12737784	135568240	234450	800107	896116	315255	270411	294790	145059	69250.7	5.95501e+06	88676.1	77840.8	6827660	120511	1.03479e+06	142218	1885331	124662464	70920.8	57501132	28930342	51907.8	648157	1.02643e+06	444730	26033306	163860	73985352	3.05257e+06	4906880
[truncated: 874 more columns]
